# Supplementary material for: Identification of novel gut microbiota-related biomarkers in cerebral hemorrhagic stroke
Source: Front Med (Lausanne). 2025 Aug 26;12:1636860. doi: 10.3389/fmed.2025.1636860 (PMC12417508; doi:10.3389/fmed.2025.1636860)
Supplement: Supplementary file 1 [file Data_Sheet_1.ZIP]

Archive with 52 entries (36 files):
- Original IF images/
- Original IF images/Control magnification × 100/
- Original IF images/Control magnification × 100/LEF1/
- Original IF images/Control magnification × 100/LEF1/Merge.jpg
- Original IF images/Control magnification × 100/LEF1/DAPI.jpg
- Original IF images/Control magnification × 100/LEF1/LEF1.jpg
- Original IF images/Control magnification × 100/BLVRB/
- Original IF images/Control magnification × 100/BLVRB/BLVRB.jpg
- Original IF images/Control magnification × 100/BLVRB/DAPI.jpg
- Original IF images/Control magnification × 100/BLVRB/Merge.jpg
- Original IF images/Control magnification × 100/ATF4/
- Original IF images/Control magnification × 100/ATF4/ATF4.jpg
- Original IF images/Control magnification × 100/ATF4/Merge.jpg
- Original IF images/Control magnification × 100/ATF4/DAPI.jpg
- Original IF images/Control magnification × 100/ITGAX/
- Original IF images/Control magnification × 100/ITGAX/DAPI.jpg
- Original IF images/Control magnification × 100/ITGAX/Merge.jpg
- Original IF images/Control magnification × 100/ITGAX/ITGAX.jpg
- Original IF images/ICH+FMT magnification × 100/
- Original IF images/ICH+FMT magnification × 100/ATF4/
- Original IF images/ICH+FMT magnification × 100/ATF4/Merge.jpg
- Original IF images/ICH+FMT magnification × 100/ATF4/DAPI.jpg
- Original IF images/ICH+FMT magnification × 100/ATF4/ATF4.jpg
- Original IF images/ICH+FMT magnification × 100/BLVRB/
- Original IF images/ICH+FMT magnification × 100/BLVRB/Merge.jpg
- Original IF images/ICH+FMT magnification × 100/BLVRB/BLVRB.jpg
- Original IF images/ICH+FMT magnification × 100/BLVRB/DAPI.jpg
- Original IF images/ICH+FMT magnification × 100/LEF1/
- Original IF images/ICH+FMT magnification × 100/LEF1/Merge.jpg
- Original IF images/ICH+FMT magnification × 100/LEF1/LEF1.jpg
- Original IF images/ICH+FMT magnification × 100/LEF1/DAPI.jpg
- Original IF images/ICH+FMT magnification × 100/ITGAX/
- Original IF images/ICH+FMT magnification × 100/ITGAX/ITGAX.jpg
- Original IF images/ICH+FMT magnification × 100/ITGAX/DAPI.jpg
- Original IF images/ICH+FMT magnification × 100/ITGAX/Merge.jpg
- Original IF images/ICH magnification × 100/
- Original IF images/ICH magnification × 100/BLVRB/
- Original IF images/ICH magnification × 100/BLVRB/DAPI.jpg
- Original IF images/ICH magnification × 100/BLVRB/Merge.jpg
- Original IF images/ICH magnification × 100/BLVRB/BLVRB.jpg
- Original IF images/ICH magnification × 100/ITGAX/
- Original IF images/ICH magnification × 100/ITGAX/Merge.jpg
- Original IF images/ICH magnification × 100/ITGAX/DAPI.jpg
- Original IF images/ICH magnification × 100/ITGAX/ITGAX.jpg
- Original IF images/ICH magnification × 100/ATF4/
- Original IF images/ICH magnification × 100/ATF4/ATF4.jpg
- Original IF images/ICH magnification × 100/ATF4/Merge.jpg
- Original IF images/ICH magnification × 100/ATF4/DAPI.jpg
- Original IF images/ICH magnification × 100/LEF1/
- Original IF images/ICH magnification × 100/LEF1/LEF1.jpg
- Original IF images/ICH magnification × 100/LEF1/Merge.jpg
- Original IF images/ICH magnification × 100/LEF1/DAPI.jpg
