# Supplementary material for: Identification of novel gut microbiota-related biomarkers in cerebral hemorrhagic stroke
Source: Front Med (Lausanne). 2025 Aug 26;12:1636860. doi: 10.3389/fmed.2025.1636860 (PMC12417508; doi:10.3389/fmed.2025.1636860)
Supplement: Supplementary file 2 [file Data_Sheet_2.ZIP]

Archive with 6 entries (5 files):
- Original photographs of animal brain tissues/
- Original photographs of animal brain tissues/Brain tissues of mice.jpg
- Original photographs of animal brain tissues/Brain tissues of mice.jpg
- Original photographs of animal brain tissues/ICH+FMT magnification × 10.jpg
- Original photographs of animal brain tissues/ICH magnification × 10.jpg
- Original photographs of animal brain tissues/Control magnification × 10.jpg
