# Supplementary material for: Identification of novel gut microbiota-related biomarkers in cerebral hemorrhagic stroke
Source: Front Med (Lausanne). 2025 Aug 26;12:1636860. doi: 10.3389/fmed.2025.1636860 (PMC12417508; doi:10.3389/fmed.2025.1636860)
Supplement: Supplementary file 3 [file Data_Sheet_3.ZIP]

Archive with 14 entries (11 files):
- Original WB/
- Original WB/Figure 10H/
- Original WB/Figure 10H/ITGAX.jpg
- Original WB/Figure 10H/ATF4.jpg
- Original WB/Figure 10H/LEF1.jpg
- Original WB/Figure 10H/BLVRB.jpg
- Original WB/Figure 10H/GAPDH.Tif
- Original WB/Figure 10F/
- Original WB/Figure 10F/Occludin.jpg
- Original WB/Figure 10F/Occludin.jpg
- Original WB/Figure 10F/Occludin.jpg
- Original WB/Figure 10F/GAPDH.Tif
- Original WB/Figure 10F/ZO-1.jpg
- Original WB/Figure 10F/Claudin-4.jpg
